# Supplementary material for: The Impact of Visual Feedback Design on Self-Regulation Performance and Learning in a Single-Session rt-fMRI Neurofeedback Study at 3T and 7T
Source: Brain Sci. 2026 Jan 30;16(2):166. doi: 10.3390/brainsci16020166 (PMC12938616; doi:10.3390/brainsci16020166)
Supplement: Supplementary file 1 [file brainsci-16-00166-s001.zip]

Archive with 1 entries (1 files):
- brainsci-4105064-supplementary.pdf
